# Supplementary material for: Size and Zeta Potential Clicked Germination Attenuation and Anti-Sporangiospores Activity of PEI-Functionalized Silver Nanoparticles against COVID-19 Associated Mucorales (Rhizopus arrhizus)
Source: Nanomaterials (Basel). 2022 Jun 29;12(13):2235. doi: 10.3390/nano12132235 (PMC9268377; doi:10.3390/nano12132235)
Supplement: Supplementary file 1 [file nanomaterials-12-02235-s001.zip]

Archive with 1 entries (1 files):
- nanomaterials-1760456-supplementary.pdf
